# Supplementary material for: SET7/9-mediated methylation affects oncogenic functions of histone demethylase JMJD2A
Source: JCI Insight. 2023 Oct 23;8(20):e164990. doi: 10.1172/jci.insight.164990 (PMC10619491; doi:10.1172/jci.insight.164990)
Supplement: Supporting data values [file jciinsight-8-164990-s026.xlsx]

## Sheet: Figure 3A
vector	wt	R505	R506	R507	R506/507/508	R563	R564	R563/564	R594	6xR	R505/506/507/594	Vector + ETV1	wt +	R505 +	R506 +	R507 +	R505/506/507 +	R563 +	R564 +	R563/564 +	R594 +	6xR +	R505/506/507/594 +
1.35	6.61	5.68	2.22	4.43	4.69	5.5	5.8	3.97	4.32	2.71	1.94	3.31	70.65	39.66	24.34	23.09	14.11	45.12	33.35	44.2	28.03	19.18	21.56
1.04	3.62	3.08	3.2	3.78	2.45	11.54	4.23	4.24	4.54	4.42	2.38	3.74	51.63	47.79	18.58	28.36	23.2	31.95	40.13	46.21	24.68	19.48	19.34
0.59	5.1	3.7	3.27	3.39	3.65	4.08	4.85	9.03	6.34	4.22	5.11	2.98	49.14	45.41	21.56	29.41	13.29	46.34	34.62	42.1	31.97	18.95	21.61
1.22	6.55	4.32	2.53	3.29	4.62	6.16	6.1	3.83	4.66	6.03	3.14	2.78	36.36	43.51	28.02	36.33	14.89	35.44	41.46	44.52	23.11	17.53	15.65
0.8	5.75	5.04	2.8	3.45	2.74	4.32	4.37	7.15	3.72	2.83	4.24	3.26	41.11	31.66	18.12	31.73	19.51	50.82	38.71	41.47	25.02	24.49	19.46

## Sheet: Figure 3F
wt	3Me
24	14.2
21.2	6.92
25.1	7.76
31.4	6.82
	7.83

## Sheet: Figure 4A
	Days	JMJD2AWT			JMJD2A3xR-1			JMJD2A3xR-2
Day1	1	0.0443	0.0433	0.0483	0.0443	0.0403	0.0403	0.0443	0.0443	0.0573
Day3	3	0.1253	0.1223	0.1203	0.1043	0.0953	0.0913	0.1143	0.1183	0.1123
Day5	5	0.316	0.314	0.313	0.222	0.219	0.203	0.24	0.249	0.248

## Sheet: Figure 4B
JMJD2AWT	JMJD2A3xR-1	JMJD2A3xR-2
344.667	157.333	201.667
322.333	138.667	158
251.333	132.667	152

## Sheet: Figure 4C
JMJD2AWT	JMJD2A3xR-1	JMJD2A3xR-2
923	819.25	832
880.25	704.25	829.25
962.25	711	772

## Sheet: Figure 4D
JMJD2AWT	JMJD2A3xR-1	JMJD2A3xR-2
281.333	163	167.333
331.667	188.333	187
295.667	198.667	178

## Sheet: Figure 4E
	days	JMJD2AWT								JMJD2A3xR-1								JMJD2A3xR-2
day 0	0	0	0	0	0	0	0	0	0	0	0	0	0	0	0	0	0	0	0	0	0	0	0	0	0
day 7	7	6.65603	2.95823	2.95823	19.7216	30.8149	15.7773	19.7216	19.7216	8.8747	8.8747	2.95823	19.7216	19.7216	19.7216	6.65603	30.8149	19.7216	19.7216	30.8149	19.7216	19.7216	19.7216	19.7216	6.65603
day 14	14	15.7773	19.7216	19.7216	36.9779	36.9779	36.9779	36.9779	36.9779	15.7773	15.7773	8.8747	30.8149	30.8149	30.8149	15.7773	30.8149	30.8149	19.7216	36.9779	30.8149	19.7216	19.7216	30.8149	8.8747
day 21	21	15.7773	15.7773	15.7773	53.2482	53.2482	70.9976	53.2482	53.2482	15.7773	15.7773	15.7773	30.8149	6.65603	8.8747	15.7773	8.8747	8.8747	23.6659	6.65603	8.8747	30.8149	30.8149	6.65603	6.65603
day 28	28	49.3039	15.7773	27.6102	84.5562	70.9976	246.519	53.2482	53.2482	6.65603	6.65603	6.65603	6.65603	6.65603	6.65603	6.65603	6.65603	8.8747	36.9779	6.65603	6.65603	36.9779	36.9779	6.65603	6.65603
day 35	35	70.9976	15.7773	43.1409	126.218	157.773	461.485	79.8723	84.5562	6.65603	6.65603	6.65603	6.65603	6.65603	6.65603	6.65603	6.65603	8.8747	36.9779	6.65603	6.65603	53.2482	53.2482	6.65603	6.65603
day42	42	173.55	15.7773	108.715	126.218	541.603	832.003	120.795	96.6356	6.65603	6.65603	6.65603	6.65603	6.65603	6.65603	6.65603	6.65603	8.8747	27.6102	6.65603	6.65603	53.2482	53.2482	6.65603	6.65603
day49	49	279.553	0	141.995	141.995	832.003	1072.85	157.773	120.795	0	0	0	0	6.65603	0	0	0	6.65603	27.6102	49.3039	6.65603	70.9976	49.3039	0	0

## Sheet: Figure 4G
JMJD2AWT	JMJD2A3xR-1	JMJD2A3xR-2
25	0	4
78	0	0
14	0	0
7	0	0
27	0	0
23	0	0
36	0	0

## Sheet: Figure 5D
wt	C19	I5		wt	C19	I5		wt	C19	I5		wt	C19	I5		wt	C19	I5		wt	C19	I5		wt	C19	I5		wt	C19	I5
1.06465	0.00438786	0.00421339		0.919956	0.184761	0.302767		1.00564	0.260163	0.290019		0.753428	0.283822	0.39217		0.942116	0.0758621	0.0787482		0.953998	0.0509386	0.265941		0.931138	3.80454	2.49149		0.971073	2.0088	2.52444
0.705098	0.00144827	0.00051907		1.04701	0.176546	0.314817		0.981107	0.243329	0.294444		1.26785	0.343595	0.504749		0.946887	0.0938991	0.0744729		1.01702	0.0593838	0.385685		1.06609	3.86841	3.66689		0.974711	2.26167	2.49326
1.33213	0.00104746	0.0020847		1.0382	0.179727	0.321608		1.01354	0.268914	0.293128		1.04687	0.37615	0.476714		1.12098	0.0656931	0.0799646		1.03068	0.0499116	0.394296		1.00738	3.72826	3.80875		1.05651	2.12678	2.7245
MMP1				MMP14				EPCAM				ITGB4				PLAU				NPM3				FBLN1				RNASEL

## Sheet: Figure 6A
normal	cancer
15.1916	20.9637
38.7964	35.7311
32.0291	46.4387
31.8943	46.9909
21.3832	16.5184
20.9521	19.8957
33.2391	55.1176
19.5788	56.1944
56.2196	22.6542
23.7359	32.1656
10.4902	40.431
26.0569	29.0354
36.1318	49.5793
14.7446	66.831
42.119	27.6132
9.7	27.9854
25.9939	28.0831
18.329	42.4477
14.5268	29.5908
30.4306	25.5873
27.4697	19.2433
26.8185	35.9708
23.2483	24.452
23.8519	50.212
22.7413	39.6329
24.5959	38.3961
20.9437	30.4388
18.6986	34.5463
14.0051	20.7842
19.6945	34.0585
19.9097	36.5378

[truncated: 27 more sheets: Figure 6C, Figure 6D, Figure 6E, Figure 6F, Figure 6H, Figure 6I, Figure 6J, Figure 6K, Fig S1C, Fig S1D, Fig S1E, Fig S4D, Fig S5B, Fig S5C, Fig S5D, Fig S6A, Fig S7A, Fig S7C, Fig S7D, Fig S8A …]
